# Supplementary material for: A new species of Hemibrycon (Characiformes, Characidae) from the upper San Juan River drainage, Pacific versant, Colombia
Source: Zookeys. 2014 Nov 14;(454):109–25. doi: 10.3897/zookeys.454.6954 (PMC4258741; doi:10.3897/zookeys.454.6954)
Supplement: XML Treatment for Hemibrycon sanjuanensis [file zookeys.454.6954-treatment1.xml]

<!DOCTYPE tp:taxon-treatment
  PUBLIC "-//TaxonX//DTD Taxonomic Treatment Publishing DTD v0 20100105//EN" "tax-treatment-NSO.dtd">
<tp:taxon-treatment xmlns:tp="http://www.plazi.org/taxpub"><tp:treatment-meta><kwd-group><label>Taxon classification</label><kwd><named-content content-type="kingdom">Animalia</named-content></kwd><kwd><named-content content-type="order">Characiformes</named-content></kwd><kwd><named-content content-type="family">Characidae</named-content></kwd></kwd-group><mixed-citation publication-type="journal"><person-group><name><surname>Román-Valencia</surname><given-names>César</given-names></name><name><surname>Ruiz-C</surname><given-names>Raquel I.</given-names></name><name><surname>Taphorn</surname><given-names>Donald C.</given-names></name><name><surname>García-Alzate</surname><given-names>Carlos A.</given-names></name></person-group><article-title>A new species of <italic><tp:taxon-name><tp:taxon-name-part taxon-name-part-type="genus">Hemibrycon</tp:taxon-name-part></tp:taxon-name></italic> (<tp:taxon-name><tp:taxon-name-part taxon-name-part-type="order">Characiformes</tp:taxon-name-part></tp:taxon-name>, <tp:taxon-name><tp:taxon-name-part taxon-name-part-type="family">Characidae</tp:taxon-name-part></tp:taxon-name>) from the upper San Juan River drainage, Pacific versant, Colombia</article-title><source>Zookeys</source><day>14</day><month>11</month><year>2014</year><volume>2014</volume><issue>454</issue><fpage>109</fpage><lpage>125</lpage><pub-id pub-id-type="doi">10.3897/zookeys.454.6954</pub-id></mixed-citation></tp:treatment-meta><tp:nomenclature><tp:taxon-name>
                        <tp:taxon-name-part taxon-name-part-type="genus">Hemibrycon</tp:taxon-name-part>
                        <tp:taxon-name-part taxon-name-part-type="species">sanjuanensis</tp:taxon-name-part>
                        <object-id xmlns:xlink="http://www.w3.org/1999/xlink" content-type="zoobank" xlink:type="simple">http://zoobank.org/5BF13995-FCD7-42FD-93E3-9B3F62A1BF80</object-id>
                    </tp:taxon-name><tp:taxon-status xmlns:xlink="http://www.w3.org/1999/xlink" xlink:type="simple">sp. n.</tp:taxon-status><xref ref-type="table" rid="T1">Table 1</xref><xref ref-type="table" rid="T2">–2</xref><xref ref-type="fig" rid="F1">, Figures 1</xref><xref ref-type="fig" rid="F2">, 2</xref><xref ref-type="fig" rid="F3">, 3</xref><xref ref-type="fig" rid="F4">, 4</xref></tp:nomenclature><tp:treatment-sec sec-type="Holotype"><title>Holotype.</title><p>IUQ 3693, 53.5 mm SL, Colombia, Risaralda, Pueblo Rico, El Recreo, upper San Juan River, Aguas Claras River, Tatamá River tributary on Apia-Pueblo Rico road, <named-content xmlns:xlink="http://www.w3.org/1999/xlink" content-type="dwc:verbatimCoordinates" xlink:type="simple">5°13'04.9"N, 76°01'50.1"W</named-content>; 1519 m.a.s.l. (meters above sea level); <bold>Paratypes:</bold> IUQ 3039, 8, 47.0-58.4 mm SL, collected with holotype; IUQ 3040, 8, 39.3-81.2 mm SL, Risaralda, Pueblo Rico, La Selva, upper San Juan River Basin, La Selva Creek, tributary of Taiba River, <named-content xmlns:xlink="http://www.w3.org/1999/xlink" content-type="dwc:verbatimCoordinates" xlink:type="simple">5°14'29.1"N, 76°04'42.1"W</named-content>; 1359 m.a.s.l; IUQ 3041, 2, 70.6–84.9 mm SL, Risaralda, Pueblo Rico, upper San Juan River Basin, creek 1 km from Pueblo Rico on road to Santa Cecilia, <named-content xmlns:xlink="http://www.w3.org/1999/xlink" content-type="dwc:verbatimCoordinates" xlink:type="simple">5°14'06.1"N,  76°02'20.1"W</named-content>; 1357 m.a.s.l; IUQ 3042, 17, 21.3–70.9 mm SL, Risaralda, Pueblo Rico, upper San Juan River Basin, Agua Bonita Creek tributary of Tatamá River on road from Pueblo Rico to Santa Cecilia, <named-content xmlns:xlink="http://www.w3.org/1999/xlink" content-type="dwc:verbatimCoordinates" xlink:type="simple">5°13'46"N, 76°02'05.1"W</named-content>; 1530 m.a.s.l.; IUQ 3694, 2 C and S, 66.0–69.3 mm SL, Risaralda, Pueblo Rico, La Selva, upper San Juan River Basin, La Selva Creek, tributary of Rio Taiba, <named-content xmlns:xlink="http://www.w3.org/1999/xlink" content-type="dwc:verbatimCoordinates" xlink:type="simple">5°14'29.1"N, 76°04'42.1"W</named-content>; 1359 m.a.s.l; IUQ 3695, 2 C and S, 55.0–66.7 mm SL, Risaralda, Pueblo Rico, upper San Juan River Basin, Agua Bonita Creek, tributary of Tatamá River on Pueblo Rico- Santa Cecilia road, <!--PageBreak--><named-content xmlns:xlink="http://www.w3.org/1999/xlink" content-type="dwc:verbatimCoordinates" xlink:type="simple">5°13'46"N, 76°02'05.1"W</named-content>; 1530 m.a.s.l.; IUQ 3697,19, 57.5–82.2 mm SL, Risaralda, Pueblo Rico, El Indio on Pueblo Rico-Villa Claret road, 200 m upstream from bridge, upper San Juan River Basin, Tatamá River, <named-content xmlns:xlink="http://www.w3.org/1999/xlink" content-type="dwc:verbatimCoordinates" xlink:type="simple">5°1'50.52"N, 76°0'9.36"W</named-content>; 1407 m.a.s.l.</p><fig id="F1" position="float" orientation="portrait"><label>Figure 1.</label><caption><p><italic><tp:taxon-name><tp:taxon-name-part taxon-name-part-type="genus">Hemibrycon</tp:taxon-name-part> <tp:taxon-name-part taxon-name-part-type="species">sanjuanensis</tp:taxon-name-part></tp:taxon-name></italic> sp. n., holotype IUQ 3693. 53.5 mm SL, Colombia, Risaralda State, Pueblo Rico Municipality, El Recreo, upper San Juan River Basin, Aguas Claras River, tributary of the Tatamá River. Scale 1 cm.</p></caption><graphic xmlns:xlink="http://www.w3.org/1999/xlink" xlink:href="zookeys-454-109-g001.jpg" position="float" orientation="portrait" xlink:type="simple" id="oo_33951.jpg"/></fig></tp:treatment-sec><tp:treatment-sec sec-type="Diagnosis"><title>Diagnosis.</title><p><italic><tp:taxon-name><tp:taxon-name-part taxon-name-part-type="genus">Hemibrycon</tp:taxon-name-part> <tp:taxon-name-part taxon-name-part-type="species">sanjuanensis</tp:taxon-name-part></tp:taxon-name></italic> sp. n. differs from <italic><tp:taxon-name><tp:taxon-name-part taxon-name-part-type="genus">Hemibrycon</tp:taxon-name-part> <tp:taxon-name-part taxon-name-part-type="species">boquiae</tp:taxon-name-part></tp:taxon-name></italic>, <italic><tp:taxon-name><tp:taxon-name-part taxon-name-part-type="genus">Hemibrycon</tp:taxon-name-part> <tp:taxon-name-part taxon-name-part-type="species">brevispini</tp:taxon-name-part></tp:taxon-name></italic>, <italic><tp:taxon-name><tp:taxon-name-part taxon-name-part-type="genus">Hemibrycon</tp:taxon-name-part> <tp:taxon-name-part taxon-name-part-type="species">cairoense</tp:taxon-name-part></tp:taxon-name></italic>, <italic><tp:taxon-name><tp:taxon-name-part taxon-name-part-type="genus">Hemibrycon</tp:taxon-name-part> <tp:taxon-name-part taxon-name-part-type="species">colombianus</tp:taxon-name-part></tp:taxon-name></italic>, <italic><tp:taxon-name><tp:taxon-name-part taxon-name-part-type="genus">Hemibrycon</tp:taxon-name-part> <tp:taxon-name-part taxon-name-part-type="species">mikrostiktos</tp:taxon-name-part></tp:taxon-name></italic>, <italic><tp:taxon-name><tp:taxon-name-part taxon-name-part-type="genus">Hemibrycon</tp:taxon-name-part> <tp:taxon-name-part taxon-name-part-type="species">metae</tp:taxon-name-part></tp:taxon-name></italic>, <italic><tp:taxon-name><tp:taxon-name-part taxon-name-part-type="genus">Hemibrycon</tp:taxon-name-part> <tp:taxon-name-part taxon-name-part-type="species">palomae</tp:taxon-name-part></tp:taxon-name></italic>, <italic><tp:taxon-name><tp:taxon-name-part taxon-name-part-type="genus">Hemibrycon</tp:taxon-name-part> <tp:taxon-name-part taxon-name-part-type="species">rafaelense</tp:taxon-name-part></tp:taxon-name></italic> and <italic><tp:taxon-name><tp:taxon-name-part taxon-name-part-type="genus">Hemibrycon</tp:taxon-name-part> <tp:taxon-name-part taxon-name-part-type="species">tridens</tp:taxon-name-part></tp:taxon-name></italic> by the presence of a circular or oblong humeral spot located two scales posterior to the opercle (vs. 3–4 scales in <italic><tp:taxon-name><tp:taxon-name-part taxon-name-part-type="genus">Hemibrycon</tp:taxon-name-part> <tp:taxon-name-part taxon-name-part-type="species">palomae</tp:taxon-name-part></tp:taxon-name></italic>, <italic><tp:taxon-name><tp:taxon-name-part taxon-name-part-type="genus">Hemibrycon</tp:taxon-name-part> <tp:taxon-name-part taxon-name-part-type="species">rafaelense</tp:taxon-name-part></tp:taxon-name></italic>, <italic><tp:taxon-name><tp:taxon-name-part taxon-name-part-type="genus">Hemibrycon</tp:taxon-name-part> <tp:taxon-name-part taxon-name-part-type="species">brevispini</tp:taxon-name-part></tp:taxon-name></italic> and <italic><tp:taxon-name><tp:taxon-name-part taxon-name-part-type="genus">Hemibrycon</tp:taxon-name-part> <tp:taxon-name-part taxon-name-part-type="species">cairoense</tp:taxon-name-part></tp:taxon-name></italic>, and 0–1 scales in <italic><tp:taxon-name><tp:taxon-name-part taxon-name-part-type="genus">Hemibrycon</tp:taxon-name-part> <tp:taxon-name-part taxon-name-part-type="species">metae</tp:taxon-name-part></tp:taxon-name></italic> and <italic><tp:taxon-name><tp:taxon-name-part taxon-name-part-type="genus">Hemibrycon</tp:taxon-name-part> <tp:taxon-name-part taxon-name-part-type="species">boquiae</tp:taxon-name-part></tp:taxon-name></italic>). It further differs from <italic><tp:taxon-name><tp:taxon-name-part taxon-name-part-type="genus">Hemibrycon</tp:taxon-name-part> <tp:taxon-name-part taxon-name-part-type="species">colombianus</tp:taxon-name-part></tp:taxon-name></italic> in having a round or oblong humeral spot (vs. rectangular). It differs from <italic><tp:taxon-name><tp:taxon-name-part taxon-name-part-type="genus">Hemibrycon</tp:taxon-name-part> <tp:taxon-name-part taxon-name-part-type="species">beni</tp:taxon-name-part></tp:taxon-name></italic>, <italic><tp:taxon-name><tp:taxon-name-part taxon-name-part-type="genus">Hemibrycon</tp:taxon-name-part> <tp:taxon-name-part taxon-name-part-type="species">dariensis</tp:taxon-name-part></tp:taxon-name></italic>, <italic><tp:taxon-name><tp:taxon-name-part taxon-name-part-type="genus">Hemibrycon</tp:taxon-name-part> <tp:taxon-name-part taxon-name-part-type="species">divisorensis</tp:taxon-name-part></tp:taxon-name></italic>, <italic><tp:taxon-name><tp:taxon-name-part taxon-name-part-type="genus">Hemibrycon</tp:taxon-name-part> <tp:taxon-name-part taxon-name-part-type="species">helleri</tp:taxon-name-part></tp:taxon-name></italic>, <italic><tp:taxon-name><tp:taxon-name-part taxon-name-part-type="genus">Hemibrycon</tp:taxon-name-part> <tp:taxon-name-part taxon-name-part-type="species">huambonicus</tp:taxon-name-part></tp:taxon-name></italic>, <italic><tp:taxon-name><tp:taxon-name-part taxon-name-part-type="genus">Hemibrycon</tp:taxon-name-part> <tp:taxon-name-part taxon-name-part-type="species">inambari</tp:taxon-name-part></tp:taxon-name></italic>, <italic><tp:taxon-name><tp:taxon-name-part taxon-name-part-type="genus">Hemibrycon</tp:taxon-name-part> <tp:taxon-name-part taxon-name-part-type="species">jabonero</tp:taxon-name-part></tp:taxon-name></italic>, <italic><tp:taxon-name><tp:taxon-name-part taxon-name-part-type="genus">Hemibrycon</tp:taxon-name-part> <tp:taxon-name-part taxon-name-part-type="species">jelskii</tp:taxon-name-part></tp:taxon-name></italic>, <italic><tp:taxon-name><tp:taxon-name-part taxon-name-part-type="genus">Hemibrycon</tp:taxon-name-part> <tp:taxon-name-part taxon-name-part-type="species">mikrostiktos</tp:taxon-name-part></tp:taxon-name></italic>, <italic><tp:taxon-name><tp:taxon-name-part taxon-name-part-type="genus">Hemibrycon</tp:taxon-name-part> <tp:taxon-name-part taxon-name-part-type="species">polyodon</tp:taxon-name-part></tp:taxon-name></italic>, <italic><tp:taxon-name><tp:taxon-name-part taxon-name-part-type="genus">Hemibrycon</tp:taxon-name-part> <tp:taxon-name-part taxon-name-part-type="species">quindos</tp:taxon-name-part></tp:taxon-name></italic>, <italic><tp:taxon-name><tp:taxon-name-part taxon-name-part-type="genus">Hemibrycon</tp:taxon-name-part> <tp:taxon-name-part taxon-name-part-type="species">raqueliae</tp:taxon-name-part></tp:taxon-name></italic>, <italic><tp:taxon-name><tp:taxon-name-part taxon-name-part-type="genus">Hemibrycon</tp:taxon-name-part> <tp:taxon-name-part taxon-name-part-type="species">santamartae</tp:taxon-name-part></tp:taxon-name></italic>, <italic><tp:taxon-name><tp:taxon-name-part taxon-name-part-type="genus">Hemibrycon</tp:taxon-name-part> <tp:taxon-name-part taxon-name-part-type="species">surinamensis</tp:taxon-name-part></tp:taxon-name></italic>, <italic><tp:taxon-name><tp:taxon-name-part taxon-name-part-type="genus">Hemibrycon</tp:taxon-name-part> <tp:taxon-name-part taxon-name-part-type="species">taeniurus</tp:taxon-name-part></tp:taxon-name></italic>, <italic><tp:taxon-name><tp:taxon-name-part taxon-name-part-type="genus">Hemibrycon</tp:taxon-name-part> <tp:taxon-name-part taxon-name-part-type="species">tridens</tp:taxon-name-part></tp:taxon-name></italic> and <italic><tp:taxon-name><tp:taxon-name-part taxon-name-part-type="genus">Hemibrycon</tp:taxon-name-part> <tp:taxon-name-part taxon-name-part-type="species">yacopiae</tp:taxon-name-part></tp:taxon-name></italic> in having melanophores present on the posterior margins of the scales all along the sides of body (vs. melanophores absent from margins of scales along entire length of sides of body). The new species further differs from all the species mentioned above in having a wide, concave pelvic bone (vs. narrow and straight); the middle part of the dorsal margin of the orbito-sphenoid bone flattened and not in contact with frontal (vs. dorsal margin straight and in contact with frontal); ventral tip of supracleithrum bifurcate (vs. not bifurcate); six teeth in the outer premaxillary row arranged in a straight line (vs. five or fewer teeth in outer premaxillary row and not arranged in straight line, except <italic><tp:taxon-name><tp:taxon-name-part taxon-name-part-type="genus">Hemibrycon</tp:taxon-name-part> <tp:taxon-name-part taxon-name-part-type="species">cairoense</tp:taxon-name-part></tp:taxon-name></italic> with two to six teeth in the outer premaxillary row).</p></tp:treatment-sec><tp:treatment-sec sec-type="Description"><title>Description.</title><p>Body slender and elongate (mean maximum body depth about 26.1% SL). Area above orbits flat between anterior margin of orbits and supraoccipital spine. Dorsal profile of head and body oblique from supraoccipital to dorsal-fin origin and from last dorsal-fin ray to base of caudal fin. Ventral profile of body convex from snout to base of pelvic fin; straight from pelvic-fin origin to anal fin. Caudal peduncle laterally compressed. Head and snout short (21.2% SL and 25.0% HL respectively), jaws <!--PageBreak-->equal, mouth terminal, lips soft and flexible, and outer row of premaxillary teeth; ventral border of upper jaw flat; posterior edge of maxilla reaching anterior edge of orbit. Premaxilla with two rows of teeth (Fig. <xref ref-type="fig" rid="F4">4</xref>). Six teeth of outer row tricuspid with central cusp largest, teeth arranged in straight line. Inner premaxillary row with four pentacuspid teeth that diminish gradually in size. Maxilla long, posterior margin straight, with 5–11 uni- or tricuspid teeth, central cusp slightly longer than outer cusps in tricuspid teeth (Fig. <xref ref-type="fig" rid="F4">4</xref>). Dentary with three or four large tricuspid teeth with central cusp largest, followed by two to four smaller, uni- to tricuspid teeth (Fig. <xref ref-type="fig" rid="F4">4</xref>). Six infraorbitals present, the first thin and narrow, extending between the dorsal edge of maxilla and lateral ethmoid, with sensorial canal. Second infraorbital short and wide, not covering dorsal part of angulo-articular. Anterior part of second infraorbital overlaying anterior part of first infraorbital; its posterior margin extending below third infraorbital. Third infraorbital widest and longest, its ventral border in contact with sensorial canal of preopercle. Fourth, fifth and sixth infraorbitals short and wide, covering posterior margin of hyomandibular. Supraorbital absent. Eight to nine supraneurals present between head and anterior part of dorsal fin, without cartilage on upper and lower edges, and with medial sensorial canal. Scales cycloid, moderately large. Lateral line complete with 40–47 pored scales (44*, mean=42.5, n=40). Scale rows between dorsal-fin origin and lateral line 5–6 (5*, mean=5.9); scale rows between lateral line and pelvic-fin origin 4–6 (5*, mean=5, n=40); scale rows between lateral line and anal-fin origin 4–6 (5*, mean=4.8, n=40); predorsal scales 11–14, arranged in regular series 11–14 (12*, mean=12.4, n=40). Dorsal-fin rays iii, 7–8 (iii, 7*, n=40); first unbranched ray approximately one-half length of second ray, its tip not reaching first bifurcation of first branched ray. Anal-fin rays iii-iv, 24–30 (iii, 27*, n=40). Anal-fin origin posterior to vertical through base of last dorsal-fin ray. Pectoral-fin rays ii, 9–12 (11*, n=40). Pelvic-fin rays ii, 6 (6*, n=40). Pelvic-fin origin anterior to vertical through dorsal-fin origin. Caudal fin not covered with scales except at its base, forked with short pointed lobes. Total number of vertebra 39–41.</p><table-wrap id="T1" position="float" orientation="portrait"><label>Table 1.</label><caption><p>Counts and measurements of <italic><tp:taxon-name><tp:taxon-name-part taxon-name-part-type="genus">Hemibrycon</tp:taxon-name-part> <tp:taxon-name-part taxon-name-part-type="species">sanjuanensis</tp:taxon-name-part></tp:taxon-name></italic> sp. n. Standard and total lengths in mm, averages in parentheses.</p></caption><table rules="all"><tbody><tr><th rowspan="1" colspan="1"/><th rowspan="1" colspan="1">Holotype</th><th rowspan="1" colspan="1">Paratypes</th></tr><tr><td rowspan="1" colspan="1">Standard length</td><td rowspan="1" colspan="1">53.3</td><td rowspan="1" colspan="1">21.3–84.9 (60.0)</td></tr><tr><td rowspan="1" colspan="1">Total length</td><td rowspan="1" colspan="1">63</td><td rowspan="1" colspan="1">6.3–100.3 (71.1)</td></tr><tr><td rowspan="1" colspan="1">Percentages of SL</td><td rowspan="1" colspan="1"/><td rowspan="1" colspan="1"/></tr><tr><td rowspan="1" colspan="1">Body depth</td><td rowspan="1" colspan="1">26.4</td><td rowspan="1" colspan="1">19.2–30.2 (26.1)</td></tr><tr><td rowspan="1" colspan="1">Snout-dorsal fin distance</td><td rowspan="1" colspan="1">50.7</td><td rowspan="1" colspan="1">23.3–53.5 (49.7)</td></tr><tr><td rowspan="1" colspan="1">Snout-pectoral fin distance</td><td rowspan="1" colspan="1">24</td><td rowspan="1" colspan="1">21.7–27.3 (23.0)</td></tr><tr><td rowspan="1" colspan="1">Snout-pelvic fin distance</td><td rowspan="1" colspan="1">41.5</td><td rowspan="1" colspan="1">41.4–47.5 (42.9)</td></tr><tr><td rowspan="1" colspan="1">Snout-anal fin distance</td><td rowspan="1" colspan="1">56.8</td><td rowspan="1" colspan="1">54.4–61.1 (56.6)</td></tr><tr><td rowspan="1" colspan="1">Dorsal fin-hypural distance</td><td rowspan="1" colspan="1">53.7</td><td rowspan="1" colspan="1">26.7–57.4 (51.5)</td></tr><tr><td rowspan="1" colspan="1">Dorsal-fin length</td><td rowspan="1" colspan="1">20.1</td><td rowspan="1" colspan="1">18.3–24.4 (20.4)</td></tr><tr><td rowspan="1" colspan="1">Pectoral-fin length</td><td rowspan="1" colspan="1">19.9</td><td rowspan="1" colspan="1">15.3–20.5 (18.5)</td></tr><tr><td rowspan="1" colspan="1">Pelvic-fin length</td><td rowspan="1" colspan="1">12.6</td><td rowspan="1" colspan="1">8.6–13.3 (11.7)</td></tr><tr><td rowspan="1" colspan="1">Caudal peduncle depth</td><td rowspan="1" colspan="1">11.8</td><td rowspan="1" colspan="1">5.3–12.3 (10.7)</td></tr><tr><td rowspan="1" colspan="1">Caudal peduncle length</td><td rowspan="1" colspan="1">12</td><td rowspan="1" colspan="1">5.6–13.6 (10.7)</td></tr><tr><td rowspan="1" colspan="1">Head length</td><td rowspan="1" colspan="1">21.7</td><td rowspan="1" colspan="1">18.9–26.2 (21.2)</td></tr><tr><td rowspan="1" colspan="1">Dorsal-anal fin distance</td><td rowspan="1" colspan="1">27.6</td><td rowspan="1" colspan="1">22.8–38.0 (27.9)</td></tr><tr><td rowspan="1" colspan="1">Dorsal-pectoral fin distance</td><td rowspan="1" colspan="1">37.7</td><td rowspan="1" colspan="1">34.2–43.5 (38.3)</td></tr><tr><td rowspan="1" colspan="1">Anal-fin length</td><td rowspan="1" colspan="1">15.8</td><td rowspan="1" colspan="1">11.0–17.5 (13.8)</td></tr><tr><td rowspan="1" colspan="1">Percentages of HL</td><td rowspan="1" colspan="1"/><td rowspan="1" colspan="1"/></tr><tr><td rowspan="1" colspan="1">Snout length</td><td rowspan="1" colspan="1">25</td><td rowspan="1" colspan="1">16.0–29.0 (25.0)</td></tr><tr><td rowspan="1" colspan="1">Orbital diameter</td><td rowspan="1" colspan="1">37.3</td><td rowspan="1" colspan="1">29.5–44.2 (36.2)</td></tr><tr><td rowspan="1" colspan="1">Postorbital distance</td><td rowspan="1" colspan="1">34.2</td><td rowspan="1" colspan="1">29.1–44.9 (38.8)</td></tr><tr><td rowspan="1" colspan="1">Maxilla length</td><td rowspan="1" colspan="1">38.2</td><td rowspan="1" colspan="1">25.7–41.6 (33.7)</td></tr><tr><td rowspan="1" colspan="1">Interorbital distance</td><td rowspan="1" colspan="1">38.5</td><td rowspan="1" colspan="1">32.0–44.7 (36.8)</td></tr><tr><td rowspan="1" colspan="1">Mandible superior distance</td><td rowspan="1" colspan="1">30.8</td><td rowspan="1" colspan="1">25.7–37.4 (32.8)</td></tr><tr><td rowspan="1" colspan="1">Lateral-line scales</td><td rowspan="1" colspan="1">44</td><td rowspan="1" colspan="1">40–47</td></tr><tr><td rowspan="1" colspan="1">Scale row between dorsal-fin origin and lateral line</td><td rowspan="1" colspan="1">6</td><td rowspan="1" colspan="1">5–6</td></tr><tr><td rowspan="1" colspan="1">Scale rows between anal-fin origin and lateral line</td><td rowspan="1" colspan="1">5</td><td rowspan="1" colspan="1">4–6</td></tr><tr><td rowspan="1" colspan="1">Scale rows between pelvic-fin and lateral line</td><td rowspan="1" colspan="1">5</td><td rowspan="1" colspan="1">4–6</td></tr><tr><td rowspan="1" colspan="1">Predorsal median scales</td><td rowspan="1" colspan="1">12</td><td rowspan="1" colspan="1">11–14</td></tr><tr><td rowspan="1" colspan="1">Dorsal-fin rays</td><td rowspan="1" colspan="1">iii, 7</td><td rowspan="1" colspan="1">iii, 7–8</td></tr><tr><td rowspan="1" colspan="1">Anal-fin rays</td><td rowspan="1" colspan="1">iii, 27</td><td rowspan="1" colspan="1">iii-iv, 24–30</td></tr><tr><td rowspan="1" colspan="1">Pelvic-fin rays</td><td rowspan="1" colspan="1">ii, 6</td><td rowspan="1" colspan="1">ii, 6</td></tr><tr><td rowspan="1" colspan="1">Pectoral-fin rays</td><td rowspan="1" colspan="1">ii, 11</td><td rowspan="1" colspan="1">ii, 9–12</td></tr><tr><td rowspan="1" colspan="1">Maxillary teeth</td><td rowspan="1" colspan="1">5</td><td rowspan="1" colspan="1">7–10</td></tr></tbody></table></table-wrap></tp:treatment-sec><tp:treatment-sec sec-type="Secondary sexual dimorphism"><title>Secondary sexual dimorphism.</title><p>Males have between 3–11 very short hooks present on all branched pelvic-fin rays, located on both branches of rays, but predominantly on internal and lateral branches; hooks present on one simple pelvic-fin ray. Males have row of very short hooks on first seven to fifteen branched anal-fin rays, each ray has from 3–5 hooks, which extend along the extreme distal branch of rays; no hooks on simple anal-fin rays.</p></tp:treatment-sec><tp:treatment-sec sec-type="Live colors"><title>Live colors.</title><p>Dorsum of body and head silvery green; sides and ventrum silvery white from opercle to caudal peduncle. Caudal peduncle with dark midlateral stripe that extends on to middle caudal-fin rays and has a reddish spot on the ventral portion of the caudal- fin base. Humeral spot dark and rounded or oblong with some dispersed melanophores extending dorsally and ventrally. Pectoral and pelvic fins hyaline, but dorsal, anal and caudal fins with hues of reddish yellow and with dispersed melanophores on interradial membranes.</p></tp:treatment-sec><tp:treatment-sec sec-type="Pigmentation in alcohol"><title>Pigmentation in alcohol.</title><p>Body dark brownish-yellow, melanophores more densely concentrated on dorsum and upper sides than on ventrum, most intense on head; with melanophores present on the posterior margins of the scales all along the <!--PageBreak-->sides of body. Trunk with dark, midlateral stripe from posterior margin of humeral spot to caudal peduncle, extending on to caudal fin. Humeral spot circular or oblong, located two scales posterior to the opercle, not reaching the first series of scales below the lateral-line canal. Ventral part of body light yellow. Dorsal fin with melanophores concentrated mostly on interradial membranes and rays. Adipose fin hyaline. Dark melanophores present on middle caudal-fin rays, near caudal-fin base. Pectoral and pelvic fins hyaline; anal and caudal-fin lobes dusky and with melanophores concentrated on interradial membranes to form band.</p><!--PageBreak--></tp:treatment-sec><tp:treatment-sec sec-type="Distribution and ecological notes"><title>Distribution and ecological notes.</title><p>This species is so far known only from the upper San Juan River Basin, Tatamá River drainage, Pacific versant, Colombia (Fig. <xref ref-type="fig" rid="F2">2</xref>). <italic><tp:taxon-name><tp:taxon-name-part taxon-name-part-type="genus">Hemibrycon</tp:taxon-name-part> <tp:taxon-name-part taxon-name-part-type="species">sanjuanensis</tp:taxon-name-part></tp:taxon-name></italic> sp. n. was captured in streams characterized by relatively rapid water running over rocky and sandy substrates with high transparency. The pH was near neutral, dissolved oxygen values were high, and conductivity and total solids were low (Table <xref ref-type="table" rid="T2">2</xref>), typical of oligotrophic environments.</p><fig id="F2" position="float" orientation="portrait"><label>Figure 2.</label><caption><p>Distribution and location of <italic><tp:taxon-name><tp:taxon-name-part taxon-name-part-type="genus">Hemibrycon</tp:taxon-name-part> <tp:taxon-name-part taxon-name-part-type="species">sanjuanensis</tp:taxon-name-part></tp:taxon-name></italic> sp. n. in the Alto San Juan River, Risaralda state, Colombia.</p></caption><graphic xmlns:xlink="http://www.w3.org/1999/xlink" xlink:href="zookeys-454-109-g002.jpg" position="float" orientation="portrait" xlink:type="simple" id="oo_33952.jpg"/></fig><table-wrap id="T2" position="float" orientation="portrait"><label>Table 2.</label><caption><p>Physicochemical variables in habitat of <italic><tp:taxon-name><tp:taxon-name-part taxon-name-part-type="genus">Hemibrycon</tp:taxon-name-part> <tp:taxon-name-part taxon-name-part-type="species">sanjuanensis</tp:taxon-name-part></tp:taxon-name></italic> sp. n. San Juan River Basin, Colombia. Localities: 1. Aguas Claras River 2. La Selva Creek, 3. Agua bonita Creek. 4. Chupaderos Creek, 5. La Soledad Creek, 6. Itauri Creek, 7. Tatama River, m.a.s.l. = meters above sea level; Rd. Rocks and detritus; Rs. Rocks and Sand; width: of river at collecting site.</p></caption><table rules="all"><tbody><tr><th rowspan="1" colspan="1"/><th rowspan="1" colspan="7">Locality</th></tr><tr><th rowspan="1" colspan="1"/><th rowspan="1" colspan="1">1</th><th rowspan="1" colspan="1">2</th><th rowspan="1" colspan="1">3</th><th rowspan="1" colspan="1">4</th><th rowspan="1" colspan="1">5</th><th rowspan="1" colspan="1">6</th><th rowspan="1" colspan="1">7</th></tr><tr><td rowspan="1" colspan="1">m.a.s.l.</td><td rowspan="1" colspan="1">1519</td><td rowspan="1" colspan="1">1359</td><td rowspan="1" colspan="1">1530</td><td rowspan="1" colspan="1">1375</td><td rowspan="1" colspan="1">1219</td><td rowspan="1" colspan="1">446</td><td rowspan="1" colspan="1">1407</td></tr><tr><td rowspan="1" colspan="1">Water temperature (°C)</td><td rowspan="1" colspan="1">16.9</td><td rowspan="1" colspan="1">18.3</td><td rowspan="1" colspan="1">20.0</td><td rowspan="1" colspan="1">17.8</td><td rowspan="1" colspan="1">19.2</td><td rowspan="1" colspan="1">22.4</td><td rowspan="1" colspan="1">21.3</td></tr><tr><td rowspan="1" colspan="1">Air temperature (°C)</td><td rowspan="1" colspan="1">19.9</td><td rowspan="1" colspan="1">23.7</td><td rowspan="1" colspan="1">20.0</td><td rowspan="1" colspan="1">20.8</td><td rowspan="1" colspan="1">22.2</td><td rowspan="1" colspan="1">23.7</td><td rowspan="1" colspan="1">22.1</td></tr><tr><td rowspan="1" colspan="1">Dissolved oxygen (mg/l)</td><td rowspan="1" colspan="1">7.8</td><td rowspan="1" colspan="1">7.5</td><td rowspan="1" colspan="1">6.5</td><td rowspan="1" colspan="1">7.5</td><td rowspan="1" colspan="1">6.9</td><td rowspan="1" colspan="1">6.4</td><td rowspan="1" colspan="1">7.2</td></tr><tr><td rowspan="1" colspan="1">pH</td><td rowspan="1" colspan="1">7.51</td><td rowspan="1" colspan="1">7.47</td><td rowspan="1" colspan="1">6.3</td><td rowspan="1" colspan="1">7.6</td><td rowspan="1" colspan="1">7.57</td><td rowspan="1" colspan="1">7.67</td><td rowspan="1" colspan="1">7.57</td></tr><tr><td rowspan="1" colspan="1">Conductivity (us/cm)</td><td rowspan="1" colspan="1">0.49</td><td rowspan="1" colspan="1">0.446</td><td rowspan="1" colspan="1">0.001</td><td rowspan="1" colspan="1">0.698</td><td rowspan="1" colspan="1">-</td><td rowspan="1" colspan="1">1.443</td><td rowspan="1" colspan="1">0.72</td></tr><tr><td rowspan="1" colspan="1">Total solids (STD)</td><td rowspan="1" colspan="1">0</td><td rowspan="1" colspan="1">0</td><td rowspan="1" colspan="1">1</td><td rowspan="1" colspan="1">1</td><td rowspan="1" colspan="1">1</td><td rowspan="1" colspan="1">1</td><td rowspan="1" colspan="1">-</td></tr><tr><td rowspan="1" colspan="1">Width (m)</td><td rowspan="1" colspan="1">10</td><td rowspan="1" colspan="1">5–6</td><td rowspan="1" colspan="1">1–2</td><td rowspan="1" colspan="1">1–2</td><td rowspan="1" colspan="1">1–1.5</td><td rowspan="1" colspan="1">5–6</td><td rowspan="1" colspan="1">10.0–15.0</td></tr><tr><td rowspan="1" colspan="1">Depth (m)</td><td rowspan="1" colspan="1">1–2</td><td rowspan="1" colspan="1">0.5</td><td rowspan="1" colspan="1">0.5</td><td rowspan="1" colspan="1">0.3–0.5</td><td rowspan="1" colspan="1">0.5</td><td rowspan="1" colspan="1">0.5–1</td><td rowspan="1" colspan="1">0.5–3</td></tr><tr><td rowspan="1" colspan="1">Color</td><td rowspan="1" colspan="1">clear</td><td rowspan="1" colspan="1">clear</td><td rowspan="1" colspan="1">clear</td><td rowspan="1" colspan="1">clear</td><td rowspan="1" colspan="1">clear</td><td rowspan="1" colspan="1">clear</td><td rowspan="1" colspan="1">clear</td></tr><tr><td rowspan="1" colspan="1">Substrate</td><td rowspan="1" colspan="1">Rs</td><td rowspan="1" colspan="1">Rd, Rs</td><td rowspan="1" colspan="1">Rd, Rs</td><td rowspan="1" colspan="1">Rs</td><td rowspan="1" colspan="1">Rs</td><td rowspan="1" colspan="1">Rs</td><td rowspan="1" colspan="1">Rs</td></tr></tbody></table></table-wrap><!--PageBreak--><p>The new species is syntopic with <italic><tp:taxon-name><tp:taxon-name-part taxon-name-part-type="genus">Bryconamericus</tp:taxon-name-part> <tp:taxon-name-part taxon-name-part-type="species">emperador</tp:taxon-name-part></tp:taxon-name></italic>, <italic><tp:taxon-name><tp:taxon-name-part taxon-name-part-type="genus">Astroblepus</tp:taxon-name-part></tp:taxon-name></italic> sp., <italic><tp:taxon-name><tp:taxon-name-part taxon-name-part-type="genus">Pimelodella</tp:taxon-name-part></tp:taxon-name></italic> sp. and <italic><tp:taxon-name><tp:taxon-name-part taxon-name-part-type="genus">Characidium</tp:taxon-name-part></tp:taxon-name></italic> sp. The analysis of stomach contents of four specimens revealed the presence of adults and larvae of two different species of <tp:taxon-name><tp:taxon-name-part taxon-name-part-type="order">Coleoptera</tp:taxon-name-part></tp:taxon-name>: <tp:taxon-name><tp:taxon-name-part taxon-name-part-type="family">Hydrophilidae</tp:taxon-name-part></tp:taxon-name>, <italic><tp:taxon-name><tp:taxon-name-part taxon-name-part-type="genus">Promoresia</tp:taxon-name-part></tp:taxon-name></italic> sp. and <italic><tp:taxon-name><tp:taxon-name-part taxon-name-part-type="genus">Elmid</tp:taxon-name-part></tp:taxon-name></italic> sp., <tp:taxon-name><tp:taxon-name-part taxon-name-part-type="order">Diptera</tp:taxon-name-part></tp:taxon-name>: <tp:taxon-name><tp:taxon-name-part taxon-name-part-type="family">Simulidae</tp:taxon-name-part></tp:taxon-name> and <tp:taxon-name><tp:taxon-name-part taxon-name-part-type="family">Sarcophagidae</tp:taxon-name-part></tp:taxon-name>, adult of <tp:taxon-name><tp:taxon-name-part taxon-name-part-type="order">Odonata</tp:taxon-name-part></tp:taxon-name> <tp:taxon-name><tp:taxon-name-part taxon-name-part-type="suborder">Zygoptera</tp:taxon-name-part></tp:taxon-name>, <tp:taxon-name><tp:taxon-name-part taxon-name-part-type="family">Dytiscidae</tp:taxon-name-part></tp:taxon-name>, <tp:taxon-name><tp:taxon-name-part taxon-name-part-type="order">Trichoptera</tp:taxon-name-part></tp:taxon-name>, <tp:taxon-name><tp:taxon-name-part taxon-name-part-type="phylum">Nematoda</tp:taxon-name-part></tp:taxon-name>, <tp:taxon-name><tp:taxon-name-part taxon-name-part-type="order">Isopoda</tp:taxon-name-part></tp:taxon-name> and fragments of unidentified arthropods. The presence of autochthonous and some allochthonous items suggest that this species is insectivorous with considerable plasticity in its diet.</p></tp:treatment-sec><tp:treatment-sec sec-type="Etymology"><title>Etymology.</title><p><italic><tp:taxon-name><tp:taxon-name-part taxon-name-part-type="genus">Hemibrycon</tp:taxon-name-part> <tp:taxon-name-part taxon-name-part-type="species">sanjuanensis</tp:taxon-name-part></tp:taxon-name></italic> is named for the San Juan River Basin, where the type series was collected (Fig. <xref ref-type="fig" rid="F2">2</xref>).</p></tp:treatment-sec><tp:treatment-sec sec-type="Remarks"><title>Remarks.</title><p>Canonical Variables Analysis (CVA) of <italic><tp:taxon-name><tp:taxon-name-part taxon-name-part-type="genus">Hemibrycon</tp:taxon-name-part> <tp:taxon-name-part taxon-name-part-type="species">sanjuanensis</tp:taxon-name-part></tp:taxon-name></italic> and species found in the San Juan and nearby rivers (including <italic><tp:taxon-name><tp:taxon-name-part taxon-name-part-type="genus">Hemibrycon</tp:taxon-name-part> <tp:taxon-name-part taxon-name-part-type="species">dariensis</tp:taxon-name-part></tp:taxon-name></italic> and <italic><tp:taxon-name><tp:taxon-name-part taxon-name-part-type="genus">Hemibrycon</tp:taxon-name-part> <tp:taxon-name-part taxon-name-part-type="species">cairoense</tp:taxon-name-part></tp:taxon-name></italic>), revealed significant differences among them, based on several characters, the most important of which are the length of the pelvic fin (variable M) and upper jaw length (related to variable W) (Fig. <xref ref-type="fig" rid="F3">3</xref>); the first canonical variable explained 84.3% of total variation, the second explained 15.6%. Linear regression analysis of the upper jaw length showed positive increment of these variables in <italic><tp:taxon-name><tp:taxon-name-part taxon-name-part-type="genus">Hemibrycon</tp:taxon-name-part> <tp:taxon-name-part taxon-name-part-type="species">sanjuanensis</tp:taxon-name-part></tp:taxon-name></italic> (vs. negative increment in the other species studied) and so separated it from the other species included in the analysis (r=-0.15, P=0.02).</p><p>Moreover, this new species is distinguished from <italic><tp:taxon-name><tp:taxon-name-part taxon-name-part-type="genus">Hemibrycon</tp:taxon-name-part> <tp:taxon-name-part taxon-name-part-type="species">cairoense</tp:taxon-name-part></tp:taxon-name></italic> (<xref ref-type="bibr" rid="B11">Román-Valencia and Arcila-Mesa 2009</xref>) by the number of unbranched dorsal-fin rays (iii vs. ii), by the number of scales rows between the dorsal-fin origin and the lateral line (5–6 vs. 6–7), between the anal-fin origin and the lateral line (5–6 vs. 6–7), and between the pelvic-fin insertion and the lateral line (4–6 vs. 6–7), by the presence of hooks on the males (only on the pelvic fin rays vs. on the anal, pelvic, pectoral and posterior portions of dorsal fin ray).</p><fig id="F3" position="float" orientation="portrait"><label>Figure 3.</label><caption><p>Representation of the Canonical Variables (CV canonical variable 1 is the X axis and canonical variable 2 is the Y axis) for <italic><tp:taxon-name><tp:taxon-name-part taxon-name-part-type="genus">Hemibrycon</tp:taxon-name-part> <tp:taxon-name-part taxon-name-part-type="species">sanjuanensis</tp:taxon-name-part></tp:taxon-name></italic> sp. n., <italic><tp:taxon-name><tp:taxon-name-part taxon-name-part-type="genus">Hemibrycon</tp:taxon-name-part> <tp:taxon-name-part taxon-name-part-type="species">cairoense</tp:taxon-name-part></tp:taxon-name></italic> and <italic><tp:taxon-name><tp:taxon-name-part taxon-name-part-type="genus">Hemibrycon</tp:taxon-name-part> <tp:taxon-name-part taxon-name-part-type="species">dariensis</tp:taxon-name-part></tp:taxon-name></italic>.</p></caption><graphic xmlns:xlink="http://www.w3.org/1999/xlink" xlink:href="zookeys-454-109-g003.jpg" position="float" orientation="portrait" xlink:type="simple" id="oo_33953.jpg"/></fig><!--PageBreak--></tp:treatment-sec><tp:treatment-sec sec-type="Discussion"><title>Discussion.</title><p><italic><tp:taxon-name><tp:taxon-name-part taxon-name-part-type="genus">Hemibrycon</tp:taxon-name-part> <tp:taxon-name-part taxon-name-part-type="species">sanjuanensis</tp:taxon-name-part></tp:taxon-name></italic> has all of the synapomorphies observed in other <italic><tp:taxon-name><tp:taxon-name-part taxon-name-part-type="genus">Hemibrycon</tp:taxon-name-part></tp:taxon-name></italic> (<xref ref-type="bibr" rid="B1">Arcila-Mesa 2008</xref>, <xref ref-type="bibr" rid="B8">Mirande 2010</xref>). Although species of <italic><tp:taxon-name><tp:taxon-name-part taxon-name-part-type="genus">Hemibrycon</tp:taxon-name-part></tp:taxon-name></italic> have a similar color pattern throughout their geographic distribution, subtle differences in the concentration and distribution of black pigment in the humeral and caudal regions have been used to diagnose new species (<xref ref-type="bibr" rid="B4">Bertaco and Malabarba 2010</xref>; <xref ref-type="bibr" rid="B13">Román-Valencia et al. 2009a</xref>, <xref ref-type="bibr" rid="B14">b</xref>, <xref ref-type="bibr" rid="B15">c</xref>, <xref ref-type="bibr" rid="B17">2013</xref>; <xref ref-type="bibr" rid="B12">Román-Valencia and Arcila-Mesa 2010</xref>).</p><p><italic><tp:taxon-name><tp:taxon-name-part taxon-name-part-type="genus">Hemibrycon</tp:taxon-name-part> <tp:taxon-name-part taxon-name-part-type="species">sanjuanensis</tp:taxon-name-part></tp:taxon-name></italic> has a reddish spot on the ventral portion of the caudal- fin base in life. This characteristic has also been observed in several other species of <italic><tp:taxon-name><tp:taxon-name-part taxon-name-part-type="genus">Hemibrycon</tp:taxon-name-part></tp:taxon-name></italic> (<xref ref-type="bibr" rid="B3">Bertaco et al. 2007</xref>; <xref ref-type="bibr" rid="B16">Román-Valencia et al. 2010</xref>) and has been suggested as a synapomorphy for the genus by <xref ref-type="bibr" rid="B1">Arcila-Mesa (2008)</xref> and <xref ref-type="bibr" rid="B17">Román-Valencia et al. (2013)</xref>.</p><p>Two species, <italic><tp:taxon-name><tp:taxon-name-part taxon-name-part-type="genus">Hemibrycon</tp:taxon-name-part> <tp:taxon-name-part taxon-name-part-type="species">dariensis</tp:taxon-name-part></tp:taxon-name></italic> and <italic><tp:taxon-name><tp:taxon-name-part taxon-name-part-type="genus">Hemibrycon</tp:taxon-name-part> <tp:taxon-name-part taxon-name-part-type="species">microformaa</tp:taxon-name-part></tp:taxon-name></italic>, have been reported previously from the San Juan, Atrato and Leon River drainages (<xref ref-type="bibr" rid="B9">Román-Valencia and Ruiz-C 2007</xref>; <xref ref-type="bibr" rid="B10">Román-Valencia and Arcila-M. 2008</xref>). The new species is similar and probably related phylogenetically to <italic><tp:taxon-name><tp:taxon-name-part taxon-name-part-type="genus">Hemibrycon</tp:taxon-name-part> <tp:taxon-name-part taxon-name-part-type="species">dariensis</tp:taxon-name-part></tp:taxon-name></italic> but is distinguished from it by the following: the presence of a dark lateral stripe that continues on to the middle caudal-fin rays (vs. wide lateral band extending only to bases of middle caudal-fin rays); pectoral fins not reaching pelvic-fin origins (vs. pectoral fins reaching pelvic-fin origins); 39–41 total vertebrae (vs. 37–38); mean length of pelvic fins 11.7% SL, (vs. 15.2% ). From <italic><tp:taxon-name><tp:taxon-name-part taxon-name-part-type="genus">Hemibrycon</tp:taxon-name-part> <tp:taxon-name-part taxon-name-part-type="species">microformaa</tp:taxon-name-part></tp:taxon-name></italic> (<xref ref-type="bibr" rid="B9">Román-Valencia and Ruiz-C 2007</xref>), the new species differs in attaining a larger adult size (greater than 31 mm SL vs. SL &lt; 31 mm); in not having flat dorsal margins of the orbits and ventral profile of the snout (vs. flat); terminal mouth with upper jaw not surpassing lower (vs. mouth subterminal); greater total number of vertebrae 39–41 (vs. 33–34); and a greater number of branched anal-fin rays 24–30 (vs. 14–16).</p><fig id="F4" position="float" orientation="portrait"><label>Figure 4.</label><caption><p>Upper and lower jaws of <italic><tp:taxon-name><tp:taxon-name-part taxon-name-part-type="genus">Hemibrycon</tp:taxon-name-part> <tp:taxon-name-part taxon-name-part-type="species">sanjuanensis</tp:taxon-name-part></tp:taxon-name></italic> sp. n. IUQ 3695, 55.5 mm SL, A Premaxilla B Maxilla C Lower jaw. Scale bar = 1 mm.</p></caption><graphic xmlns:xlink="http://www.w3.org/1999/xlink" xlink:href="zookeys-454-109-g004.jpg" position="float" orientation="portrait" xlink:type="simple" id="oo_33954.jpg"/></fig></tp:treatment-sec><tp:treatment-sec sec-type="Comparative material examined"><title>Comparative material examined.</title><p><italic><tp:taxon-name><tp:taxon-name-part taxon-name-part-type="genus">Hemibrycon</tp:taxon-name-part> <tp:taxon-name-part taxon-name-part-type="species">beni</tp:taxon-name-part></tp:taxon-name></italic>: UMSS 09585, 18, Bolivia, Amazonas/Madera/Beni/Bopo, Pekheñkhara River Imanblaya, 3 Jan. 1990; UMSS 0890, 50, Bolivia, Amazonas/Beni/Madera/Kaka, tributary of Taipiplaya-Taipiplaya Rivers, 3 Oct. 2008. <italic><tp:taxon-name><tp:taxon-name-part taxon-name-part-type="genus">Hemibrycon</tp:taxon-name-part> <tp:taxon-name-part taxon-name-part-type="species">boquiae</tp:taxon-name-part></tp:taxon-name></italic>: All from Colombia, Quindío state, Salento municipality, Upper Cauca River, Quindío River: IUQ 301a, 3, (C and S), Boquia Creek, <named-content xmlns:xlink="http://www.w3.org/1999/xlink" content-type="dwc:verbatimCoordinates" xlink:type="simple">4°38'35"N, 75°75'11"W</named-content>, 1819 m.a.s.l; IUQ 754,104, Boquia Creek (<named-content xmlns:xlink="http://www.w3.org/1999/xlink" content-type="dwc:verbatimCoordinates" xlink:type="simple">4°38'35"N, 75°75'11"W</named-content>, 1819 m.a.s.l; IUQ 871, 15, Boquia Creek, <named-content xmlns:xlink="http://www.w3.org/1999/xlink" content-type="dwc:verbatimCoordinates" xlink:type="simple">4°38'35"N, 75°75'11"W</named-content>, 1819 m.a.s.l. <!--PageBreak--><!--PageBreak--><italic><tp:taxon-name><tp:taxon-name-part taxon-name-part-type="genus">Hemibrycon</tp:taxon-name-part> <tp:taxon-name-part taxon-name-part-type="species">brevispini</tp:taxon-name-part></tp:taxon-name></italic> paratypes: IUQ 883,6, Colombia, Quindío state, Calarcá municipality, Upper Cauca River, Quindío River, Venada Creek, tributary of Santo Domingo River, Quebrada Negra road, <named-content xmlns:xlink="http://www.w3.org/1999/xlink" content-type="dwc:verbatimCoordinates" xlink:type="simple">4°26'52"N, 75°41'02"W</named-content>, 1278 to 1304 m.a.s.l; IUQ 1453,5 (C and S), Colombia, Quindío state, Calarcá municipality, Upper Cauca River, Quindío River, Quebrada Negra and Venada Creek, drainage of Santo Domingo River, 200 m along Quebrada Negra road after the bridge of the Santo Domingo River. <italic><tp:taxon-name><tp:taxon-name-part taxon-name-part-type="genus">Hemibrycon</tp:taxon-name-part> <tp:taxon-name-part taxon-name-part-type="species">cairoense</tp:taxon-name-part></tp:taxon-name></italic> Paratypes: IUQ 537, 2 (C and S), Colombia, Risaralda state, El Cairo, Upper Cauca River, Los Ramirez Creek, tributary of La Italia Creek, road from Quinchia to El Cairo, 200 m beside the bridge; IUQ 537, 2 (C and S), Valle del Cauca state, El Cairo municipality, Upper Cauca River, Los Ramirez Creek, tributary of La Italia Creek, El Cairo, road from Quinchia to El Cairo, 200 m from bridge. <italic><tp:taxon-name><tp:taxon-name-part taxon-name-part-type="genus">Hemibrycon</tp:taxon-name-part> <tp:taxon-name-part taxon-name-part-type="species">colombianus</tp:taxon-name-part></tp:taxon-name></italic>: IAvH 3130, 28, Colombia, Santander state, Magdalena River, Moniquira River, Suarez River, Sept 11 and 13, 1995; IAvH 2942, 6, Colombia, Boyacá state, Suarez River and El Cobre Creek; IAvH 3132, 24, Colombia, Boyacá state, Moniquira and Suarez Rivers, El Cobre Creek; ICNMNH 755, 7, Colombia, Santander state, Capitanejo and Nevado Rivers. <!--PageBreak--><italic><tp:taxon-name><tp:taxon-name-part taxon-name-part-type="genus">Hemibrycon</tp:taxon-name-part> <tp:taxon-name-part taxon-name-part-type="species">coxeyi</tp:taxon-name-part></tp:taxon-name></italic> ANSP 70155 (Holotype), Ecuador, Hacienda Las Mascotas, mouth of the Pastaza River, Marañón River drainage. <italic><tp:taxon-name><tp:taxon-name-part taxon-name-part-type="genus">Hemibrycon</tp:taxon-name-part> <tp:taxon-name-part taxon-name-part-type="species">dariensis</tp:taxon-name-part></tp:taxon-name></italic>: USNM 260697,1, Colombia, Choco state, Atrato River, Bernal Creek, tributary of Negua River, 17 Mar 1967; USNM 293218, 2, Panamá, of Kuna Yala, Madinga River between Pingandi River and Mandinga (Atlántico), <named-content xmlns:xlink="http://www.w3.org/1999/xlink" content-type="dwc:verbatimCoordinates" xlink:type="simple">09°28'N, 70°06'W</named-content>, 3 Mar 1985; USNM 293234, 1, Panamá, Darién, Pirre River about 1/2 km above El Real (Tuira River), Pacific,19 Feb 1985; USNM 293245,28, Panamá, Darien, Tuira River, Darién Province, Pucuro River about 3–4 km above the confluence of the Tuira River, Pacific, 17 Feb 1985; IUQ 523, 26, Colombia, Antioquia state, Uraba, Zungo River highway, León River system,17 Dec 1990; IUQ 524,2, Colombia, Antioquia, Uraba, Creek km 25 Mutatá-Chigorodo road, Dec 1990; IUQ 525, 26, Colombia, Antioquia, Uraba, Caribbean sea, León River drainage, Villarteaga River, Dec 1990. <italic><tp:taxon-name><tp:taxon-name-part taxon-name-part-type="genus">Hemibrycon</tp:taxon-name-part> <tp:taxon-name-part taxon-name-part-type="species">fasciatus</tp:taxon-name-part></tp:taxon-name></italic> (paratypes): All from the state (Departamento) of Antioquia, middle Magdalena River Basin: IUQ 3065, 4; 32.4–71.5mm SL, Santa Gertrudis Creek, tributary of Nare River, Concepción municipality <named-content xmlns:xlink="http://www.w3.org/1999/xlink" content-type="dwc:verbatimCoordinates" xlink:type="simple">6°19'21.0"N, 75°09'38.6"W</named-content>, 1820 m.a.s.l., 31 Jan 2010; IUQ 3156, 1, 52.7mm SL, Santa Gertrudis Creek, tributary of Nare River, Concepción and Alejandría municipality, after the Peñol-Guatapé dam. <italic><tp:taxon-name><tp:taxon-name-part taxon-name-part-type="genus">Hemibrycon</tp:taxon-name-part> <tp:taxon-name-part taxon-name-part-type="species">guppyi</tp:taxon-name-part></tp:taxon-name></italic>: BMNH 1906623, lectotype, 1. USNM 290406, 1, C and S. USNM 290406, 7. <italic><tp:taxon-name><tp:taxon-name-part taxon-name-part-type="genus">Hemibrycon</tp:taxon-name-part> <tp:taxon-name-part taxon-name-part-type="species">helleri</tp:taxon-name-part></tp:taxon-name></italic>: (see Arcila-M., 2008). <italic><tp:taxon-name><tp:taxon-name-part taxon-name-part-type="genus">Hemibrycon</tp:taxon-name-part> <tp:taxon-name-part taxon-name-part-type="species">jelskii</tp:taxon-name-part></tp:taxon-name></italic>: MUSM 36126, 7, Peru, Cusco state, Amazon River, La Convención, Echarate, Urubamba, Perotoni River, 28 May 2009; MUSM 35492, 13, Peru, Ucayali state, Amazonas, Atalaya, Sepaliva, Lazaro Creek tributary of Mishahua River, 28 May 2009. <italic><tp:taxon-name><tp:taxon-name-part taxon-name-part-type="genus">Hemibrycon</tp:taxon-name-part> <tp:taxon-name-part taxon-name-part-type="species">jabonero</tp:taxon-name-part></tp:taxon-name></italic>: All from Venezuela: EBRG 7542, 10, Falcón state, Sierra San Luis, Mitare River on old road between Cabure and San Luis, 28 Jun 1996; IUQ 553, 3, Carabobo state, Valencia Lake basin, El Ercigue river, north of San Joaquin, 4 May 1991; MBUCV 22854, 18, Carabobo state, Valencia Lake, 18 Jun 1968; MBUCV 12530, 4, Miranda state, Grande River 500 m after Santa Cruz River, Guatopo National Park, 1 Mar 1981; MBUCV 9736, 1, 66.4 mm SL, Monagas state, San Juan River, Los Morros Caripito, 28 Apr 1977; MBUCV 27652, 4, Carabobo state, Grande River, Guatopo National Park, 20 Dec 1980; MBUCV 12514, 5, Miranda state, Grande River, 500 m after Santa Cruz River, Guatopo Nacional Park, 3 Feb1981; MBUCV 22809, 5, Carabobo state, Miquita River, 2 km south of Goaigoaza, 2 Dec 1969; MCNG 42720, 17, Merida state, Chama River, Lake Maracaibo Basin, 14 Nov 2005; MCNG 33313, 1, Zulia state, Río Chama, 3 km from bridge at road, 14 Nov 2005; MCNG 27567, 1, Lara state, Caño Los Giles, 5 km. S.W. La Pastora, upper Tocuyo River, Caribbean Sea, 1 Jan 1992; MCNG 24838, 12, Zulia state Merida-Tachira, Maracaibo basin, Escalante River, 3 Mar1991; MCNG 48498, 38; Portuguesa state, creek north of Ospino, road to Estación La Reinosa, 3 Nov 1995; MCNG 188, 1, Zulia state, Negro River, Lake Maracaibo Basin, 14 Nov. 2005; MCNG 7475, 2, Merida state, road to Tovar, Uribante, 14 Nov 2005; MCNG 24821, 3, Merida state, creek ca. 3 km. East from Capazón, 1 Jul 1991; EBRG 4324, 23, Aragua state, Limón River, pool 350 m NW of Profauna building, El Limón, 21 Mar 1990; EBRG 9950, 2, Carabobo state, Salado River, Hacienda Urama II, 2 Jul 2004; EBRG 9349, 4, Cojedes state, road to Hato Piñero, Las Damitas Creek, under bridge, 21 Mar 1990; EBRG 4324, 33, Aragua state, Limón River, pool 350 m NW of Profauna, El Limón, 21 Mar 1990; EBRG 9953, 32, Carabobo state, Morón River, old highway to Morón Reservoir, 30 Jun 2004; EBRG 9951, 20, Carabobo state, Alpargaton River, above quarry, 13 Apr 2005; MCNG 54541, 25, Falcon state, El Hueque Creek, bridge on Churuguara-Coro road, 14 Nov 2005; MCNG 54589, 3, Yaracuy state, creek on Hacienda Guaquira, 14 Nov 2005; MCNG 54610, 20, state Yaracuy, Sarare Creek 1 km from Hacienda Corozal, 14 Nov 2005; MCNG 54566, 46, Carabobo state, El Samán on Alpargaton River, above sand quarry, 14 Nov 2005; MCNG 54602, 16, Yaracuy state, Hacienda Guaquira, upper Guaquira Creek at cement crossing, 14 Nov 2005; MCNG 49640, 5, Crucito River, Crucito Sector, 1 km from asphalt de road to Palma Sola, 16 Jan 2004; MCNG 16972, 8, Cocotal River (or Cocollar) at Campo Elias before San Antonio, at mouth with Guarapiche River, San Juan River system, 14 Nov 2005; MCNG 6475, 2, Apure state, mouth of creek tributary to Grande River, Tachira River drainage, 14 Nov 2005. <!--PageBreak--><italic><tp:taxon-name><tp:taxon-name-part taxon-name-part-type="genus">Hemibrycon</tp:taxon-name-part> <tp:taxon-name-part taxon-name-part-type="species">metae</tp:taxon-name-part></tp:taxon-name></italic>: IAvH 3122, 10, Colombia: Casanare state, Aguazul, Orinoco, Chichaca Creek, tributary of Cachiza River, 1 Mar 1994; IAvH 3125, 33, Colombia: Casanare state, Aguazul, Orinoco, Unete, Cravo Sur and Tua River drainage, 4 May 1996; IAvH 3129, 50, Colombia: Casanare state, Aguazul, Orinoco, Cupiagu Creek, Unete River drainage, 4 Mar 1994; all from Venezuela: MCNG 26774, 2, Barinas state, Santa Barbara River, 3 km NE, Santa Barbara, Apure River basin, 1 Jan 1992; MCNG 26774, 26, Barinas state, Santa Barbara River, 3 km NE Santa Barbara, Apure River basin, 1 Jul 1992; MCNG 7916, 1, Barinas state, Apure, Pedraza District, Ticoporo Creek at bridge on road from Acequia River, 7 Dec 1982; MCNG 50011, 1, Ventuari River, Tencua Falls, 58 km. E of San Juan de Manapiare, <named-content xmlns:xlink="http://www.w3.org/1999/xlink" content-type="dwc:verbatimCoordinates" xlink:type="simple">5°2.86'N, 65°36.95'W</named-content>, 21 Apr 2004; MCNG 41903, 2, Barinas state, upper La Yuca River, 3 Nov 1998; MCNG 32396, 30, creek NE of San Antonio, Highway 5, Curito River, 3 Feb1993. <!--PageBreak--><italic><tp:taxon-name><tp:taxon-name-part taxon-name-part-type="genus">Hemibrycon</tp:taxon-name-part> <tp:taxon-name-part taxon-name-part-type="species">surinamensis</tp:taxon-name-part></tp:taxon-name></italic>: (see <xref ref-type="bibr" rid="B1">Arcila-Mesa 2008</xref>). <italic><tp:taxon-name><tp:taxon-name-part taxon-name-part-type="genus">Hemibrycon</tp:taxon-name-part> <tp:taxon-name-part taxon-name-part-type="species">tridens</tp:taxon-name-part></tp:taxon-name></italic>: (see <xref ref-type="bibr" rid="B1">Arcila-Mesa 2008</xref>). <italic><tp:taxon-name><tp:taxon-name-part taxon-name-part-type="genus">Hemibrycon</tp:taxon-name-part> <tp:taxon-name-part taxon-name-part-type="species">micromorfaa</tp:taxon-name-part></tp:taxon-name></italic> IUQ 512 (1 Paratype),(C and S), Colombia, Atrato River Basin, Chintado River, 100 m bridge on Yuto-Certegui; IUQ 1204,1, paratype, (C and S), Atrato River Basin, Chintado River, 100 m bridge on the Yuto-Certegui. <italic><tp:taxon-name><tp:taxon-name-part taxon-name-part-type="genus">Hemibrycon</tp:taxon-name-part> <tp:taxon-name-part taxon-name-part-type="species">mikrostiktos</tp:taxon-name-part></tp:taxon-name></italic> (see <xref ref-type="bibr" rid="B4">Bertaco and Malabarba 2010</xref>). <italic><tp:taxon-name><tp:taxon-name-part taxon-name-part-type="genus">Hemibrycon</tp:taxon-name-part> <tp:taxon-name-part taxon-name-part-type="species">orcesi</tp:taxon-name-part></tp:taxon-name></italic> ANSP 75904 (paratype), 2, Ecuador, Santiago-Zamora, headwaters of Macuma River, tributary of Morona River, 550–650 m.a.s.l. MEPN 001542, 2, paratype, Ecuador, Pastaza, Macuma River, Apr1953; MEPN 001538, 17, Ecuador, Morona-Santiago, Tayusa River, tributary of lower Upano River, at bridge on Méndez-Sucua road, 4 May 1991. MEPN 001539, 66, Ecuador, Morona-Santiago, Tayusa River, tributary of Upano River at bridge on Méndez-Súcula road, 4 May 1991; MEPN 001540, 10, Ecuador, Pastaza, downstream from Sarayaco, Aug 1956. MEPN 001541, 5, Ecuador, Pastaza, Pastaza River, AquaRAP, 22 Jul 1999. MEPN001543, 2, Ecuador, Pastaza, Bobonaza-Canelos River, Pastaza River Basin, Apr 1953. MEPN 13591–6, 39, Ecuador, Morona-Santiago, Tayusa River tributary Upano River 4, May 1991. <!--PageBreak--><italic><tp:taxon-name><tp:taxon-name-part taxon-name-part-type="genus">Hemibrycon</tp:taxon-name-part> <tp:taxon-name-part taxon-name-part-type="species">pautensis</tp:taxon-name-part></tp:taxon-name></italic>: MEPN 001550, 10, Ecuador, Carchi, El Voladero lagoons in El Angel Biological Reserve, <named-content xmlns:xlink="http://www.w3.org/1999/xlink" content-type="dwc:verbatimCoordinates" xlink:type="simple">0°40'N, 77°52'W</named-content>, 3680 m.a.s.l., 20 Jul 2001. <italic><tp:taxon-name><tp:taxon-name-part taxon-name-part-type="genus">Hemibrycon</tp:taxon-name-part> <tp:taxon-name-part taxon-name-part-type="species">palomae</tp:taxon-name-part></tp:taxon-name></italic> (paratypes), all from Colombia, Cauca-Magdalena River Basin, Quindio, Quimbaya, El Ocaso natural reserve, Roble River drainage, La Paloma creek: IUQ 2300,6, 46.4–65.4 mm SL, 15 May 2008. <italic><tp:taxon-name><tp:taxon-name-part taxon-name-part-type="genus">Hemibrycon</tp:taxon-name-part> <tp:taxon-name-part taxon-name-part-type="species">polyodon</tp:taxon-name-part></tp:taxon-name></italic> IUQ 1142, 2, (C and S), Ecuador, Antonio-Guadalupe Creek, 12 Mar 1979. <italic><tp:taxon-name><tp:taxon-name-part taxon-name-part-type="genus">Hemibrycon</tp:taxon-name-part> <tp:taxon-name-part taxon-name-part-type="species">quindos</tp:taxon-name-part></tp:taxon-name></italic> paratypes: IUQ 487, 28, Colombia, Quindío state, Salento municipality, Llano Grande, Upper Cauca, Quindío River, Tinaja Creek 300 m from Llano Grande - Boquia road <named-content xmlns:xlink="http://www.w3.org/1999/xlink" content-type="dwc:verbatimCoordinates" xlink:type="simple">4°36'57"N, 75°36'36"W</named-content>, 1712m.a.s.l., 29 Jan. 2002; IUQ 488, 2 (C and S), Colombia, Quindío state, Salento municipality, Upper Cauca, Quindío River, Tinaja Creek, 300 m from Llano Grande - Boquia road, <named-content xmlns:xlink="http://www.w3.org/1999/xlink" content-type="dwc:verbatimCoordinates" xlink:type="simple">4°36'57"N, 75°36'36"W</named-content>, 1712 m.a.s.l., 29 Jan. 2002; IUQ 489, 15, Colombia, Quindío state, Salento municipality, Upper Cauca, Quindío River, Tinaja creek, 300 m from Llano Grande - Boquia road, <named-content xmlns:xlink="http://www.w3.org/1999/xlink" content-type="dwc:verbatimCoordinates" xlink:type="simple">4°36'57"N, 75°36'36"W</named-content>, 1712 m.a.s.l., 11 Jul. 1996; MTD F 27621–27622, 2, Colombia, Quindío, Salento, Llano Grande, Upper Cauca, Quindío River Basin, Tinaja creek, 300m from Llano Grande -Boquia road, <named-content xmlns:xlink="http://www.w3.org/1999/xlink" content-type="dwc:verbatimCoordinates" xlink:type="simple">4°36'57"N, 75°36'36"W</named-content>, 1712 m.a.s.l., 29 Jan. 2002. <italic><tp:taxon-name><tp:taxon-name-part taxon-name-part-type="genus">Hemibrycon</tp:taxon-name-part> <tp:taxon-name-part taxon-name-part-type="species">rafaelense</tp:taxon-name-part></tp:taxon-name></italic>: (Paratypes) IUQ 509, 27, Colombia, Risaralda state, Apia municipality, Upper Cauca River, San Rafael Creek in mouth of Apia River, at 100 of Santuario-Apia Road,<named-content xmlns:xlink="http://www.w3.org/1999/xlink" content-type="dwc:verbatimCoordinates" xlink:type="simple">5°04'54"N, 75°56'36"W</named-content>,1253 m.a.s.l., 8 Jul 2003; MCNG 54101, 5, Colombia, Risaralda state, Apia municipality, Upper Cauca River, San Rafael Creek at mouth of Apia River, 100 m from Santuario-Apia Road, <named-content xmlns:xlink="http://www.w3.org/1999/xlink" content-type="dwc:verbatimCoordinates" xlink:type="simple">5°04'54"N, 75°56'36"W</named-content>, 1253 m.a.s.l., 8 Jul 2003; MTD F 27623-27624,2, Colombia, Risaralda state, Apia municipality, Upper Cauca River, San Rafael Creek at mouth of Apia River, 100 m from Santuario-Apia Road,<named-content xmlns:xlink="http://www.w3.org/1999/xlink" content-type="dwc:verbatimCoordinates" xlink:type="simple">5°04'54"N,75°56'36"W</named-content>, 1253 m.a.s.l., 8 Jul 2003. <italic><tp:taxon-name><tp:taxon-name-part taxon-name-part-type="genus">Hemibrycon</tp:taxon-name-part> <tp:taxon-name-part taxon-name-part-type="species">raqueliae</tp:taxon-name-part></tp:taxon-name></italic> Paratypes: IUQ 496, 2, Colombia, Caldas state, Samaná municipality, Middle Magdalena River, La Miel River, Tasajo creek, <named-content xmlns:xlink="http://www.w3.org/1999/xlink" content-type="dwc:verbatimCoordinates" xlink:type="simple">5°23'55"N, 74°59'05"W</named-content>, 1482m.a.s.l., 3 Jan 2003; IUQ 497, 99, Colombia, Caldas state, Samaná municipality, La Vención, Middle Magdalena, La Miel River Basin, Santa Rita Creek, 4 Jan. 2003; MCNG 54102, 5, Colombia, Caldas state, Samaná municipality, La Vención, Middle Magdalena River, La Miel River, Santa Rita creek, 4 Jan. 2003; IUQ 498, 2 (C and S), Colombia, Caldas state, Samaná municipality, La Vención, Middle Magdalena River, La Miel River, Santa Rita creek, 4 Jan 2003; ICNMHN 3281, 5, Colombia, Caldas state, at Norcasia-Samaná road, Middle Magdalena River, La Miel River, El Aquila creek, 8 Dec. 1992; MHNUC 019, 1, Colombia, Caldas, state Manzanares municipality, Middle Magdalena River, Manzanares River, <named-content xmlns:xlink="http://www.w3.org/1999/xlink" content-type="dwc:verbatimCoordinates" xlink:type="simple">5°03'06"N, 75°35'05"W</named-content>, 7 Dec. 1997; MTD F 27625- 27626, 2, Colombia, Caldas state, Samaná municipality, La Vención, Middle Magdalena River, La Miel River, Santa Rita Creek, 4 Jan. 2003. <italic><tp:taxon-name><tp:taxon-name-part taxon-name-part-type="genus">Hemibrycon</tp:taxon-name-part> <tp:taxon-name-part taxon-name-part-type="species">taeniurus</tp:taxon-name-part></tp:taxon-name></italic> All from Venezuela: EBRG 4541, 32 Sucre state, Paria Peninsula National Park, Los Mangos sector, Yoco River; EBRG4544, 47, Sucre state, Paria Peninsula National Park, Los Mangos sector, La Toma River. EBRG 4546, 39, Sucre state, Paria Peninsula National Park, Los Mangos sector, Bautista River; EBRG 4547, 17, Sucre state, Paria Peninsula National Park, Los Mangos sector, Las Cabreras Creek; EBRG 4550, 3, Sucre state, Paria Peninsula National Park, Los Mangos sector, Solis Creek; EBRG 4553, 2, Sucre state, PN Península de Paria, Las Melenas Sector, Río El Chispero (upper sector). EBRG 4556, 12, Venezuela, Sucre state, Paria Peninsula National Park, Los Mangos sector, Río Yoco. EBRG 4558, 7, Sucre state, Paria Peninsula National Park, Los Mangos sector, Río El Hoyo; EBRG 4560, 5; Sucre state, Paria Peninsula National Park, Los Mangos sector, Creek Las Cabreras; EBRG 4566, 12, Sucre state, Paria Peninsula National Park, Los Mangos sector, Río Guarama; EBRG 4569, 3, Sucre state, Paria Peninsula National Park, Los Mangos sector, Creek Solis. EBRG 4570, 2, Sucre state, Paria Peninsula National Park, Los Mangos sector, Creek Las Cabreras; EBRG 4571, 7, Sucre state, Paria Peninsula National Park, Los Mangos sector, Bautista River; EBRG 4581, 9, Sucre state, Paria Peninsula National Park, Los Mangos sector, Río Salado; EBRG 4584, 5, Sucre state, PN Península de Paria Las Melenas Sector, El Chispero River. EBRG 4605, 1, Sucre state, PN Península de Paria Las Melenas Sector San Antonio River about 200 m upstream from San Antonio; EBRG 4627, 2, Sucre state, PN Península de Paria Las Melenas Sector, Maraval River about 500 m upstream from Maraval. EBRG 8488, 45; Monagas state, El Guamo Dam, in cove east of MARN campsite. EBRG 8599, 1, Anzoategui state, Amana River, river crossing on Mundo Nuevo Road. EBRG 8708, 5, Monagas state, El Guamo dam below the spillway, <named-content xmlns:xlink="http://www.w3.org/1999/xlink" content-type="dwc:verbatimCoordinates" xlink:type="simple">10°05'25"N, 63°39'20"W</named-content>; EBRG 8712, 1, Monagas state, El Guamo dam beside spillway,<named-content xmlns:xlink="http://www.w3.org/1999/xlink" content-type="dwc:verbatimCoordinates" xlink:type="simple">10°05'46"N, 63°39'02"W</named-content>; EBRG 8714, 12, Monagas state, Negro River tributary from Guarapiche River, <named-content xmlns:xlink="http://www.w3.org/1999/xlink" content-type="dwc:verbatimCoordinates" xlink:type="simple">10°09'23"N, 63°41'27"W</named-content>; EBRG 8915, 1, Venezuela, Sucre state, Colorado River at bridge near transfer tunnel of treatment plant, <named-content xmlns:xlink="http://www.w3.org/1999/xlink" content-type="dwc:verbatimCoordinates" xlink:type="simple">10°10'39"N, 64°18'02"W</named-content>; EBRG 8916,2, Sucre state, Turimiquire Dam at tunnel outlet,<named-content xmlns:xlink="http://www.w3.org/1999/xlink" content-type="dwc:verbatimCoordinates" xlink:type="simple">10°10'38"N, 64°17'59"W</named-content>; EBRG 8925, 7, Sucre state, Colorado River, tributary of Neveri River, <named-content xmlns:xlink="http://www.w3.org/1999/xlink" content-type="dwc:verbatimCoordinates" xlink:type="simple">10°10'42"N, 64°18'06"W</named-content>; EBRG 8970, 18, Sucre state, Turimiquire Mountain Range, Santa Cruz River at Santa Cruz, <named-content xmlns:xlink="http://www.w3.org/1999/xlink" content-type="dwc:verbatimCoordinates" xlink:type="simple">10°20'43"N, 63°34'33"W</named-content>, 33 m.a.s.l.;  MHNLS 8046, 2, Monagas state, Punceres River, 15 km from Quiriquire, <named-content xmlns:xlink="http://www.w3.org/1999/xlink" content-type="dwc:verbatimCoordinates" xlink:type="simple">10°07'07"N, 63°9'W</named-content>; MHNLS 8070, 119, Monagas state, Aragua River (Los Becerros Creek)at bridge,  Maturín-Quiriquire road, 10 km from Aragua de Maturín, <named-content xmlns:xlink="http://www.w3.org/1999/xlink" content-type="dwc:verbatimCoordinates" xlink:type="simple">63°25'W, 10°00'24'N</named-content>, 100 m.a.s.l., 13 Feb 1991; MHNLS 8091, 72, Monagas state, Aragua River (Los Becerros Creek at bridge ), Maturin-Quiriquire road, 10 km from Aragua de Maturín, <named-content xmlns:xlink="http://www.w3.org/1999/xlink" content-type="dwc:verbatimCoordinates" xlink:type="simple">63°25'W, 10°00'24'N</named-content>, 100 m.a.s.l., 13 Feb 1991; MHNLS 8157, 52, Venezuela, Sucre state, Río Parare,5 km from Río Grande, Quiriquire-Cariaco road, <named-content xmlns:xlink="http://www.w3.org/1999/xlink" content-type="dwc:verbatimCoordinates" xlink:type="simple">63°17'W, 10°19'N</named-content>, 15 Feb 1991; MHNLS 8888, 191, Monagas, Aragua River (Los Becerros Creek at bridge ), Maturin-Quiriquire road, 10 km Aragua from Maturín, <named-content xmlns:xlink="http://www.w3.org/1999/xlink" content-type="dwc:verbatimCoordinates" xlink:type="simple">63°25'W, 10°19'N</named-content>; 100 m.a.s.l., 3 Feb 1991; MHNLS 8891, 6, Monagas state, Aragua River (Los Becerros Creek at bridge ), Maturín-Quiriquire road, 10 km. from Aragua de Maturín, <named-content xmlns:xlink="http://www.w3.org/1999/xlink" content-type="dwc:verbatimCoordinates" xlink:type="simple">63°25'W, 10°19'N</named-content>, 100 m.a.s.l., 3 Feb1991; MBUCV 5036, 76, Sucre state, La Toma, Carúpano, 18 Jun1967. <italic><tp:taxon-name><tp:taxon-name-part taxon-name-part-type="genus">Hemibrycon</tp:taxon-name-part> <tp:taxon-name-part taxon-name-part-type="species">santamartae</tp:taxon-name-part></tp:taxon-name></italic> (Paratypes) all from Colombia in Cesar state, Rancheria River drainage: IUQ 924,1, Atanquez municipality, Sierra Nevada de Santa Marta, Candela River, approx. <named-content xmlns:xlink="http://www.w3.org/1999/xlink" content-type="dwc:verbatimCoordinates" xlink:type="simple">11°15'N, 74°05'W</named-content>; IUQ 929, 3, Magdalena River, Sierra Nevada de Santa Marta, Honduras Creek on road to Mutaiahi, approx., <named-content xmlns:xlink="http://www.w3.org/1999/xlink" content-type="dwc:verbatimCoordinates" xlink:type="simple">11°15'N, 74°10'W</named-content>; IUQ 1443,1 CandS), Atanquez municipality, Sierra Nevada de Santa Marta, Candela River, approx. <named-content xmlns:xlink="http://www.w3.org/1999/xlink" content-type="dwc:verbatimCoordinates" xlink:type="simple">11°00'N, 72°46'W</named-content>; ICNMNH 10834,18, La Guajira, Distracción municipality, Chorreras, bridge at Cercado, road from Distracción to Caracolí, approx. <named-content xmlns:xlink="http://www.w3.org/1999/xlink" content-type="dwc:verbatimCoordinates" xlink:type="simple">11°15'N, 74°05'W</named-content>; ICNMNH 10839, 19, Colombia, La Guajira, Marocaso municipality, approx. <named-content xmlns:xlink="http://www.w3.org/1999/xlink" content-type="dwc:verbatimCoordinates" xlink:type="simple">11°15'N, 74°05'W</named-content>. ICNMNH 10881, 24, La Guajira, Marocaso municipality, Marocaso River, approx. <named-content xmlns:xlink="http://www.w3.org/1999/xlink" content-type="dwc:verbatimCoordinates" xlink:type="simple">11°15'N, 74°05'W</named-content>. <italic><tp:taxon-name><tp:taxon-name-part taxon-name-part-type="genus">Hemibrycon</tp:taxon-name-part> <tp:taxon-name-part taxon-name-part-type="species">virolinica</tp:taxon-name-part></tp:taxon-name></italic> (Paratypes): ICNMHN 6736, 12, Colombia, Santander, Charalá, Virolín, Luisito-Virolín Rivers, La Cristala Creek, <named-content xmlns:xlink="http://www.w3.org/1999/xlink" content-type="dwc:verbatimCoordinates" xlink:type="simple">6°06'24"N, 73°11'55"W</named-content>, 1759 m.a.s.l., 29 Nov. 1978; IUQ 521, 9, Colombia, Santander, Charalá, Virolin River, Cañaverales River on the Virolin-Sogamoso road, <named-content xmlns:xlink="http://www.w3.org/1999/xlink" content-type="dwc:verbatimCoordinates" xlink:type="simple">6°05'40"N, 73°11'58"W</named-content>, 1744 m.a.s.l., 4 Feb. 2004; MCNG 54103,2, Colombia, Santander, Charalá, Virolín Creek, Cañaverales River on the Virolin-Sogamoso road, <named-content xmlns:xlink="http://www.w3.org/1999/xlink" content-type="dwc:verbatimCoordinates" xlink:type="simple">6°05'40"N, 73°11'58"W</named-content>, 1744 m.a.s.l., 4 Feb. 2004; IUQ 522, 4, Colombia, Santander, Charala, Virolín Creek on the Virolin-Sogamoso road, <named-content xmlns:xlink="http://www.w3.org/1999/xlink" content-type="dwc:verbatimCoordinates" xlink:type="simple">6°06'02"N, 73°11'35"W</named-content>, 1790 m.a.s.l., 4 Feb. 2004. <italic><tp:taxon-name><tp:taxon-name-part taxon-name-part-type="genus">Hemibrycon</tp:taxon-name-part> <tp:taxon-name-part taxon-name-part-type="species">tridens</tp:taxon-name-part></tp:taxon-name></italic> (see <xref ref-type="bibr" rid="B4">Bertaco and Malabarba 2010</xref>). <italic><tp:taxon-name><tp:taxon-name-part taxon-name-part-type="genus">Hemibrycon</tp:taxon-name-part> <tp:taxon-name-part taxon-name-part-type="species">yacopiae</tp:taxon-name-part></tp:taxon-name></italic> (Paratype): IUQ 515, 4, Colombia, Cundinamarca, Yacopi, Hatico-Moral, Hatico River, Aldana River system, Middle Magdalena River Basin, <named-content xmlns:xlink="http://www.w3.org/1999/xlink" content-type="dwc:verbatimCoordinates" xlink:type="simple">5°31'22"N, 74°19'30"W</named-content>, 761 m.a.s.l., 26 Aug. 2003; IUQ 516, (8); Colombia, Cundinamarca, Yacopi, La Mina Creek at Yacopi-La Mina road, Magdalena River Basin, <named-content xmlns:xlink="http://www.w3.org/1999/xlink" content-type="dwc:verbatimCoordinates" xlink:type="simple">5°25'51"N, 74°19'59"W</named-content>, 1094 m.a.s.l., 27 Aug. 2003; MCNG 54104, 2, Colombia, Cundinamarca, Yacopi, La Mina Creek at Yacopi-La Mina road, Magdalena River Basin, <named-content xmlns:xlink="http://www.w3.org/1999/xlink" content-type="dwc:verbatimCoordinates" xlink:type="simple">5°25'51"N, 74°19'59"W</named-content>, 1094 m.a.s.l., 27 Aug. 2003; MTD F 26627, 1, Colombia, Cundinamarca, Yacopi, La Mina Creek at Yacopi-La Mina road, Middle Magdalena River Basin, <named-content xmlns:xlink="http://www.w3.org/1999/xlink" content-type="dwc:verbatimCoordinates" xlink:type="simple">5°25'51"N, 74°19'59"W</named-content>, 1094 m.a.s.l., 27 Aug. 2003.</p></tp:treatment-sec><ref-list><ref id="B11"><mixed-citation xmlns:xlink="http://www.w3.org/1999/xlink" xlink:type="simple"><person-group><name name-style="western"><surname>Román-Valencia</surname><given-names>C</given-names></name><name name-style="western"><surname>Arcila-Mesa</surname><given-names>DK</given-names></name></person-group> (<year>2009</year>) <article-title>Two new species of <italic><tp:taxon-name><tp:taxon-name-part taxon-name-part-type="genus">Hemibrycon</tp:taxon-name-part></tp:taxon-name></italic> (<tp:taxon-name><tp:taxon-name-part taxon-name-part-type="order">Characiformes</tp:taxon-name-part></tp:taxon-name>: <tp:taxon-name><tp:taxon-name-part taxon-name-part-type="family">Characidae</tp:taxon-name-part></tp:taxon-name>) from the Magdalena river, Colombia.</article-title><source>Animal Biodiversity and Conservation</source><volume>32</volume>: <fpage>77</fpage>–<lpage>87</lpage>.</mixed-citation></ref><ref id="B1"><mixed-citation xmlns:xlink="http://www.w3.org/1999/xlink" xlink:type="simple"><person-group><name name-style="western"><surname>Arcila-Mesa</surname><given-names>DK</given-names></name></person-group> (<year>2008</year>) <source>Análisis filogenético y biogeográfico de las especies del género <italic><tp:taxon-name><tp:taxon-name-part taxon-name-part-type="genus">Hemibrycon</tp:taxon-name-part></tp:taxon-name></italic> (<tp:taxon-name><tp:taxon-name-part taxon-name-part-type="order">Characiformes</tp:taxon-name-part></tp:taxon-name>, <tp:taxon-name><tp:taxon-name-part taxon-name-part-type="family">Characidae</tp:taxon-name-part></tp:taxon-name>)</source>. <comment>Trabajo de grado B. Sc. Programa de Biología</comment>, <publisher-name>Universidad del Quindío</publisher-name>, <publisher-loc>Armenia, Colombia</publisher-loc>.</mixed-citation></ref><ref id="B8"><mixed-citation xmlns:xlink="http://www.w3.org/1999/xlink" xlink:type="simple"><person-group><name name-style="western"><surname>Mirande</surname><given-names>JM</given-names></name></person-group> (<year>2010</year>) <article-title>Phylogeny of the family <tp:taxon-name><tp:taxon-name-part taxon-name-part-type="family">Characidae</tp:taxon-name-part></tp:taxon-name> (<tp:taxon-name><tp:taxon-name-part taxon-name-part-type="subclass">Teleostei</tp:taxon-name-part></tp:taxon-name>: <tp:taxon-name><tp:taxon-name-part taxon-name-part-type="order">Characiformes</tp:taxon-name-part></tp:taxon-name>): from characters to taxonomy.</article-title><source>Neotropical Ichthyology</source><volume>8</volume>: <fpage>385</fpage>–<lpage>568</lpage>. doi: <ext-link ext-link-type="doi" xlink:href="10.1590/S1679-62252010000300001" xlink:type="simple">10.1590/S1679-62252010000300001</ext-link></mixed-citation></ref><ref id="B4"><mixed-citation xmlns:xlink="http://www.w3.org/1999/xlink" xlink:type="simple"><person-group><name name-style="western"><surname>Bertaco</surname><given-names>VA</given-names></name><name name-style="western"><surname>Malabarba</surname><given-names>LR</given-names></name></person-group> (<year>2010</year>) <article-title>A review of the Cis-Andean species of <italic><tp:taxon-name><tp:taxon-name-part taxon-name-part-type="genus">Hemibrycon</tp:taxon-name-part></tp:taxon-name></italic> Gunther (<tp:taxon-name><tp:taxon-name-part taxon-name-part-type="subclass">Teleostei</tp:taxon-name-part></tp:taxon-name>: <tp:taxon-name><tp:taxon-name-part taxon-name-part-type="order">Characiformes</tp:taxon-name-part></tp:taxon-name>: <tp:taxon-name><tp:taxon-name-part taxon-name-part-type="family">Characidae</tp:taxon-name-part></tp:taxon-name>: <tp:taxon-name><tp:taxon-name-part taxon-name-part-type="subfamily">Stevardiinae</tp:taxon-name-part></tp:taxon-name>), with description of two new species.</article-title><source>Neotropical Ichthyology</source><volume>8</volume>: <fpage>737</fpage>–<lpage>770</lpage>.</mixed-citation></ref><ref id="B13"><mixed-citation xmlns:xlink="http://www.w3.org/1999/xlink" xlink:type="simple"><person-group><name name-style="western"><surname>Román-Valencia</surname><given-names>C</given-names></name><name name-style="western"><surname>Ruiz-CE</surname><given-names>RI</given-names></name><name name-style="western"><surname>García-Alzate</surname><given-names>CA</given-names></name><name name-style="western"><surname>Taphorn</surname><given-names>DC</given-names></name></person-group> (<year>2009a</year>) <article-title><italic><tp:taxon-name><tp:taxon-name-part taxon-name-part-type="genus">Hemibrycon</tp:taxon-name-part> <tp:taxon-name-part taxon-name-part-type="species">santamartae</tp:taxon-name-part></tp:taxon-name></italic> a new species from the Ranchería River of eastern Caribbean Colombia (<tp:taxon-name><tp:taxon-name-part taxon-name-part-type="order">Characiformes</tp:taxon-name-part></tp:taxon-name>: <tp:taxon-name><tp:taxon-name-part taxon-name-part-type="family">Characidae</tp:taxon-name-part></tp:taxon-name>).</article-title><source>Revista de Investigaciones Universidad del Quindío</source><volume>19</volume>: <fpage>144</fpage>–<lpage>150</lpage>.</mixed-citation></ref><ref id="B14"><mixed-citation xmlns:xlink="http://www.w3.org/1999/xlink" xlink:type="simple"><person-group><name name-style="western"><surname>Román-Valencia</surname><given-names>C</given-names></name><name name-style="western"><surname>Arcila-Mesa</surname><given-names>DK</given-names></name><name name-style="western"><surname>García</surname><given-names>MD</given-names></name></person-group> (<year>2009b</year>) <article-title>Diversidad fenotípica en peces del género <italic><tp:taxon-name><tp:taxon-name-part taxon-name-part-type="genus">Hemibrycon</tp:taxon-name-part></tp:taxon-name></italic> (<tp:taxon-name><tp:taxon-name-part taxon-name-part-type="order">Characiformes</tp:taxon-name-part></tp:taxon-name>: <tp:taxon-name><tp:taxon-name-part taxon-name-part-type="family">Characidae</tp:taxon-name-part></tp:taxon-name>) del sistema del río Magdalena-Cauca, Colombia.</article-title><source>Brenesia</source><volume>71–72</volume>: <fpage>27</fpage>–<lpage>40</lpage>.</mixed-citation></ref><ref id="B15"><mixed-citation xmlns:xlink="http://www.w3.org/1999/xlink" xlink:type="simple"><person-group><name name-style="western"><surname>Román-Valencia</surname><given-names>C</given-names></name><name name-style="western"><surname>Vanegas-Ríos</surname><given-names>JA</given-names></name><name name-style="western"><surname>García</surname><given-names>MD</given-names></name></person-group> (<year>2009c</year>) <article-title>Análisis comparado de las especies del género <italic><tp:taxon-name><tp:taxon-name-part taxon-name-part-type="genus">Bryconamericus</tp:taxon-name-part></tp:taxon-name></italic> (<tp:taxon-name><tp:taxon-name-part taxon-name-part-type="subclass">Teleostei</tp:taxon-name-part></tp:taxon-name>: <tp:taxon-name><tp:taxon-name-part taxon-name-part-type="family">Characidae</tp:taxon-name-part></tp:taxon-name>) en la cuenca de los ríos Cauca-Magdalena y Ranchería, Colombia.</article-title><source>Revista Mexicana de Biodiversidad</source><volume>80</volume>: <fpage>465</fpage>–<lpage>482</lpage>.</mixed-citation></ref><ref id="B17"><mixed-citation xmlns:xlink="http://www.w3.org/1999/xlink" xlink:type="simple"><person-group><name name-style="western"><surname>Román-Valencia</surname><given-names>C</given-names></name><name name-style="western"><surname>Ruiz-C</surname><given-names>RI</given-names></name><name name-style="western"><surname>Taphorn</surname><given-names>DC</given-names></name><name name-style="western"><surname>Mancera-Rodríguez</surname><given-names>NJ</given-names></name><name name-style="western"><surname>García-Alzate</surname><given-names>C</given-names></name></person-group> (<year>2013</year>) <article-title>Three new species of <italic><tp:taxon-name><tp:taxon-name-part taxon-name-part-type="genus">Hemibrycon</tp:taxon-name-part></tp:taxon-name></italic> (<tp:taxon-name><tp:taxon-name-part taxon-name-part-type="order">Characiformes</tp:taxon-name-part></tp:taxon-name>: <tp:taxon-name><tp:taxon-name-part taxon-name-part-type="family">Characidae</tp:taxon-name-part></tp:taxon-name>) from the Magdalena River Basin, Colombia.</article-title><source>International Journal Tropical Biology</source><volume>61</volume>: <fpage>1365</fpage>–<lpage>1387</lpage>.</mixed-citation></ref><ref id="B12"><mixed-citation xmlns:xlink="http://www.w3.org/1999/xlink" xlink:type="simple"><person-group><name name-style="western"><surname>Román-Valencia</surname><given-names>C</given-names></name><name name-style="western"><surname>Arcila-Mesa</surname><given-names>DK</given-names></name></person-group> (<year>2010</year>) <article-title>Five new species <italic><tp:taxon-name><tp:taxon-name-part taxon-name-part-type="genus">Hemibrycon</tp:taxon-name-part></tp:taxon-name></italic> (<tp:taxon-name><tp:taxon-name-part taxon-name-part-type="order">Characiformes</tp:taxon-name-part></tp:taxon-name>: <tp:taxon-name><tp:taxon-name-part taxon-name-part-type="family">Characidae</tp:taxon-name-part></tp:taxon-name>) from the Magdalena River Basin, Colombia.</article-title><source>International Journal Tropical Biology</source><volume>58</volume>: <fpage>339</fpage>–<lpage>356</lpage>.</mixed-citation></ref><ref id="B3"><mixed-citation xmlns:xlink="http://www.w3.org/1999/xlink" xlink:type="simple"><person-group><name name-style="western"><surname>Bertaco</surname><given-names>VA</given-names></name><name name-style="western"><surname>Malabarba</surname><given-names>LR</given-names></name><name name-style="western"><surname>Hidalgo</surname><given-names>M</given-names></name><name name-style="western"><surname>Ortega</surname><given-names>H</given-names></name></person-group> (<year>2007</year>) <article-title>A new species of <italic><tp:taxon-name><tp:taxon-name-part taxon-name-part-type="genus">Hemibrycon</tp:taxon-name-part></tp:taxon-name></italic> (<tp:taxon-name><tp:taxon-name-part taxon-name-part-type="subclass">Teleostei</tp:taxon-name-part></tp:taxon-name>: <tp:taxon-name><tp:taxon-name-part taxon-name-part-type="order">Characiformes</tp:taxon-name-part></tp:taxon-name>: <tp:taxon-name><tp:taxon-name-part taxon-name-part-type="family">Characidae</tp:taxon-name-part></tp:taxon-name>) from the rio Ucayali drainage, Sierra del Divisor, Peru.</article-title><source>Neotropical Ichthyology</source><volume>5</volume>: <fpage>251</fpage>–<lpage>257</lpage>. doi: <ext-link ext-link-type="doi" xlink:href="10.1590/S1679-62252010000400005" xlink:type="simple">10.1590/S1679-62252010000400005</ext-link></mixed-citation></ref><ref id="B16"><mixed-citation xmlns:xlink="http://www.w3.org/1999/xlink" xlink:type="simple"><person-group><name name-style="western"><surname>Román-Valencia</surname><given-names>C</given-names></name><name name-style="western"><surname>García-Alzate</surname><given-names>C</given-names></name><name name-style="western"><surname>Ruiz-C</surname><given-names>RI</given-names></name><name name-style="western"><surname>Taphorn</surname><given-names>DC</given-names></name></person-group> (<year>2010</year>) <article-title>New species of <italic><tp:taxon-name><tp:taxon-name-part taxon-name-part-type="genus">Hemibrycon</tp:taxon-name-part></tp:taxon-name></italic> (<tp:taxon-name><tp:taxon-name-part taxon-name-part-type="subclass">Teleostei</tp:taxon-name-part></tp:taxon-name>, <tp:taxon-name><tp:taxon-name-part taxon-name-part-type="order">Characiformes</tp:taxon-name-part></tp:taxon-name>, <tp:taxon-name><tp:taxon-name-part taxon-name-part-type="family">Characidae</tp:taxon-name-part></tp:taxon-name>) from the Roble River, Alto Cauca, Colombia, with a key to species known from the Magdalena – Cauca River Basin.</article-title><source>Vertebrate Zoology</source><volume>60</volume>: <fpage>99</fpage>–<lpage>105</lpage>.</mixed-citation></ref><ref id="B9"><mixed-citation xmlns:xlink="http://www.w3.org/1999/xlink" xlink:type="simple"><person-group><name name-style="western"><surname>Román-Valencia</surname><given-names>C</given-names></name><name name-style="western"><surname>Ruiz-C</surname><given-names>RI</given-names></name></person-group> (<year>2007</year>) <article-title>Una nueva especie de pez del género <italic><tp:taxon-name><tp:taxon-name-part taxon-name-part-type="genus">Hemibrycon</tp:taxon-name-part></tp:taxon-name></italic> (<tp:taxon-name><tp:taxon-name-part taxon-name-part-type="order">Characiformes</tp:taxon-name-part></tp:taxon-name>: <tp:taxon-name><tp:taxon-name-part taxon-name-part-type="family">Characidae</tp:taxon-name-part></tp:taxon-name>) del Alto Río Atrato, Noroccidente de Colombia.</article-title><source>Caldasia</source><volume>29</volume>: <fpage>121</fpage>–<lpage>131</lpage>.</mixed-citation></ref><ref id="B10"><mixed-citation xmlns:xlink="http://www.w3.org/1999/xlink" xlink:type="simple"><person-group><name name-style="western"><surname>Román-Valencia</surname><given-names>C</given-names></name><name name-style="western"><surname>Arcila-Mesa</surname><given-names>DK</given-names></name></person-group> (<year>2008</year>) <article-title><italic><tp:taxon-name><tp:taxon-name-part taxon-name-part-type="genus">Hemibrycon</tp:taxon-name-part> <tp:taxon-name-part taxon-name-part-type="species">rafaelense</tp:taxon-name-part></tp:taxon-name></italic> n.sp. (<tp:taxon-name><tp:taxon-name-part taxon-name-part-type="order">Characiformes</tp:taxon-name-part></tp:taxon-name>, <tp:taxon-name><tp:taxon-name-part taxon-name-part-type="family">Characidae</tp:taxon-name-part></tp:taxon-name>), a new species from the upper Cauca River, with keys to Colombian species.</article-title><source>Animal Biodiversity and Conservation</source><volume>31</volume>: <fpage>67</fpage>–<lpage>75</lpage>.</mixed-citation></ref></ref-list></tp:taxon-treatment>
